# Supplementary material for: Effect of 3-D depth structure, element size, and area containing elements on total-element overestimation phenomenon
Source: PLoS One. 2024 Feb 27;19(2):e0299307. doi: 10.1371/journal.pone.0299307 (PMC10898729; doi:10.1371/journal.pone.0299307)
Supplement: S1 File — (XLSX) [file pone.0299307.s001.xlsx]

## Sheet: Exp1
PSE (Ratio)
POTS	two-POTS	seven-POTS
observer1	0.171497	0.218001
observer2	0.173052	0.249115
observer3	0.15798	0.179976
observer4	0.0813319	0.0432146
observer5	0.0356096	-0.0376774
observer6	0.0559944	0.0869521
observer7	0.117066	0.181949
observer8	0.0321752	-0.0138734
observer9	0.37935	0.199347
observer10	0.0788704	0.0574909

## Sheet: Exp2
PSE (Ratio)
Element Size(arcmin)	3.99638	6.66063	9.32488
observer1	0.0731	0.0214	0.0771
observer2	0.1416	0.158	0.1048
observer3	0.1594	0.1078	0.1877
observer4	0.1767	0.1073	0.023
observer5	0.0698	0.0095	0.0677
observer6	0.0743	0.1717	0.2042
observer7	0.3963	0.4002	0.3202
observer8	-0.05935	0.0646	0.0808

## Sheet: Exp3
PSE (Ratio)
diameter [arc deg]	4.4	8.9	13.3
observer1	0.0735492	0.129937	0.158313
observer2	0.249212	0.125977	0.0853652
observer3	-0.0631643	0.00366249	-0.0294213
observer4	0.127817	0.342184	0.355792
observer5	0.10599	0.0649088	0.120139
observer6	0.519062	0.575199	0.586386
observer7	0.394624	0.526717	0.472813
observer8	0.0554101	0.118418	0.132374
observer9	0.114022	0.136334	0.184972
observer10	0.326832	0.511831	0.520652
observer11	0.194302	0.244764	0.297741
observer12	0.111055	0.15343	0.139648
observer13	0.0510993	0.0335668	-0.0147186
observer14	0.143971	0.0935976	0.076959
observer15	-0.04372	0.0959996	0.0752253
observer16	0.0603099	0.00513608	0.0267018
observer17	0.144357	0.18755	0.278646

## Sheet: Exp4
PSE (Ratio)
number of elements	50	50	50	150	150	150
diameter [arc deg]	4.4	8.9	13.3	4.4	8.9	13.3
observer1	0.240614	0.414783	0.1758	0.134779	0.283505	0.3667
observer2	0.00632854	-0.0759215	-0.0306907	-0.0191945	0	-0.0819312
observer3	0.210994	0.175953	0.175536	0.177335	0.366667	0.218519
observer4	0.077748	0.00055495	0.112807	0.0228511	0.192951	0.0836036
observer5	0.3375	0.13808	-0.000828741	0.00933839	0.0854175	0.028077
observer6	0.0797411	0.0535315	-0.0109787	0.0239136	0.108513	0.0888627
observer7	0.149919	0.144499	0.14049	0.130869	0.264119	0.134297
observer8	-0.0204387	-0.0267684	-0.053933	0.100002	-0.0492142	-0.00713349
observer9	0.369144	0.361867	0.620565	0.0594655	0.611067	0.985714
observer10	0.29396	0.274905	0.0942516	0.40664	0.566667	0.328723
observer11	0.238736	0.370176	0.480196	0.244032	0.5	0.7
observer12	0.203159	0.331412	0.0906177	0.174112	0.388933	0.7

## Sheet: control experiment
PSE (Ratio)
Exp	C-1	C-2	C-3
observer1	-0.07677	0.03774	-0.035668
observer2	0.02286	0.06406	0.123384
observer3	-0.01256	0.097676	0.22372
observer4	0.01634	0.043793	0.13515
observer5	0.04609	0.07786	0.11373
observer6	-0.05599	0.115704	0.11986
observer7	-0.09089	0.0216	0.09879
observer8	-0.09089	-0.075602	-0.12179
observer9	0.03455	-0.074438	0.01501
observer10	0.0197	-0.1222	0.02002
observer11	0.03455	0.03168	-0.19022
